# Supplementary material for: Burden and projections of diet related early onset gastrointestinal cancers in young adults
Source: NPJ Sci Food. 2025 Nov 27;9:256. doi: 10.1038/s41538-025-00595-5 (PMC12660710; doi:10.1038/s41538-025-00595-5)
Supplement: Supplementary file 1 — Supplementary information [file 41538_2025_595_MOESM1_ESM.xlsx]

## Sheet: Sheet1
Table S1: ARIMA validation statistics
METRIC	EO-CRC MODEL	EOGC MODEL
AIC	412.3	287.6
MAPE (%)	4.2	3.8
Ljung-Box Q	18.24 (p=0.32) 18.24（p=0.32）	15.87 (p=0.46) 15.87（p=0.46）
